# Supplementary material for: Oligomeric interfaces as a tool in drug discovery: Specific interference with activity of malate dehydrogenase of Plasmodium falciparum in vitro
Source: PLoS One. 2018 Apr 25;13(4):e0195011. doi: 10.1371/journal.pone.0195011 (PMC5919072; doi:10.1371/journal.pone.0195011)
Supplement: S1 Data — (ZIP) [file pone.0195011.s001.zip]

Archive with 4 entries (3 files):
- PlosOne_MST/
- PlosOne_MST/20170828_pfMDH_E18Q_redNHS.moc
- PlosOne_MST/20170907_pfMDH_V190W_his.moc
- PlosOne_MST/20171201_pfMDH_WT_E18W.moc
